# Supplementary material for: The optimal blood glucose is significantly associated with lower mortality in critically ill patients with cardiogenic shock: an analysis revealed with time series blood glucose records
Source: Eur J Med Res. 2024 Feb 17;29:129. doi: 10.1186/s40001-024-01724-8 (PMC10874009; doi:10.1186/s40001-024-01724-8)
Supplement: Supplementary file 1 — Additional file 1. Blood glucose frequency distribution. [file 40001_2024_1724_MOESM1_ESM.xlsx]

## Sheet: Sheet 1
TWA blood glucose
